# Supplementary material for: Structures of atypical chemokine receptor 3 reveal the basis for its promiscuity and signaling bias
Source: Sci Adv. 2022 Jul 13;8(28):eabn8063. doi: 10.1126/sciadv.abn8063 (PMC9278869; doi:10.1126/sciadv.abn8063)
Supplement: Supplementary file 2 — Movie S1 [file sciadv.abn8063_movie_s1.zip]

Archive with 1 entries (1 files):
- sciadv.abn8063_movie_s1.mp4
